# Supplementary material for: The Etiology of Neuromuscular Hip Dysplasia and Implications for Management: A Narrative Review
Source: Children (Basel). 2024 Jul 11;11(7):844. doi: 10.3390/children11070844 (PMC11275045; doi:10.3390/children11070844)
Supplement: Supplementary file 1 [file children-11-00844-s001.zip]

Archive with 1 entries (1 files):
- children-3079559-supplementary.pdf
